# Supplementary material for: Large-Scale Preparation of Silver Nanowire-Based Flexible Transparent Film Heaters by Slot-Die Coating
Source: Materials (Basel). 2022 Apr 3;15(7):2634. doi: 10.3390/ma15072634 (PMC9000623; doi:10.3390/ma15072634)
Supplement: Supplementary file 1 [file materials-15-02634-s001.zip]

Archive with 1 entries (1 files):
- materials-1658037-supplementary.pdf
